# Supplementary material for: ﻿A new jewel-like species of the pill-millipede genus Sphaerobelum Verhoeff, 1924 (Diplopoda, Sphaerotheriida, Zephroniidae) from Thailand
Source: Zookeys. 2023 Sep 29;1181:41–57. doi: 10.3897/zookeys.1181.109076 (PMC10559146; doi:10.3897/zookeys.1181.109076)
Supplement: XML Treatment for Sphaerobelum turcosa [file zookeys.1181.109076-treatment1.xml]

<!DOCTYPE tp:taxon-treatment
  PUBLIC "-//TaxonX//DTD Taxonomic Treatment Publishing DTD v0 20100105//EN" "tax-treatment-NSO.dtd">
<tp:taxon-treatment xmlns:tp="http://www.plazi.org/taxpub"><tp:treatment-meta><kwd-group><label>Taxon classification</label><kwd>
                <named-content content-type="kingdom">Animalia</named-content>
              </kwd><kwd>
                <named-content content-type="order">Sphaerotheriida</named-content>
              </kwd><kwd>
                <named-content content-type="family">Zephroniidae</named-content>
              </kwd></kwd-group><mixed-citation publication-type="journal"><person-group><name><surname>Srisonchai</surname><given-names>Ruttapon</given-names></name><name><surname>Likhitrakarn</surname><given-names>Natdanai</given-names></name><name><surname>Sutcharit</surname><given-names>Chirasak</given-names></name><name><surname>Backeljau</surname><given-names>Thierry</given-names></name><name><surname>Pimvichai</surname><given-names>Piyatida</given-names></name></person-group><article-title>﻿A new jewel-like species of the pill-millipede genus <italic><tp:taxon-name><tp:taxon-name-part taxon-name-part-type="genus" reg="Sphaerobelum">Sphaerobelum</tp:taxon-name-part></tp:taxon-name></italic> Verhoeff, 1924 (<tp:taxon-name><tp:taxon-name-part taxon-name-part-type="class">Diplopoda</tp:taxon-name-part></tp:taxon-name>, <tp:taxon-name><tp:taxon-name-part taxon-name-part-type="order">Sphaerotheriida</tp:taxon-name-part></tp:taxon-name>, <tp:taxon-name><tp:taxon-name-part taxon-name-part-type="family">Zephroniidae</tp:taxon-name-part></tp:taxon-name>) from Thailand</article-title><source>Zookeys</source><day>29</day><month>09</month><year>2023</year><volume>1181</volume><fpage>41</fpage><lpage>57</lpage><pub-id pub-id-type="doi">10.3897/zookeys.1181.109076</pub-id></mixed-citation></tp:treatment-meta><tp:nomenclature><label>﻿</label><tp:taxon-name>
              <object-id xmlns:xlink="http://www.w3.org/1999/xlink" content-type="arpha" xlink:type="simple">A05DED66-F292-50F3-9B76-469CE1B5D43B</object-id>
              <tp:taxon-name-part taxon-name-part-type="genus" reg="Sphaerobelum">Sphaerobelum</tp:taxon-name-part>
              <tp:taxon-name-part taxon-name-part-type="species" reg="turcosa">turcosa</tp:taxon-name-part>
              <object-id xmlns:xlink="http://www.w3.org/1999/xlink" content-type="zoobank" xlink:type="simple">https://zoobank.org/518D6D7F-12F1-4703-97A3-006C7663CE20</object-id>
            </tp:taxon-name><tp:taxon-authority>Srisonchai &amp; Pimvichai</tp:taxon-authority><tp:taxon-status xmlns:xlink="http://www.w3.org/1999/xlink" xlink:type="simple">sp. nov.</tp:taxon-status><xref ref-type="fig" rid="F2">Figs 2</xref><xref ref-type="fig" rid="F3">, 3</xref><xref ref-type="fig" rid="F4">, 4</xref><xref ref-type="fig" rid="F5">, 5</xref></tp:nomenclature><tp:treatment-sec sec-type="material" id="SECID0EX5BI"><title>Materials examined.</title><p><bold><italic>Holotype</italic></bold> ♂ (<named-content xmlns:xlink="http://www.w3.org/1999/xlink" content-type="dwc:institutional_code" xlink:title="Museum of Zoology, Chulalongkorn University" xlink:href="http://grbio.org/institution/chulalongkorn-university-museum-natural-history" xlink:type="simple">CUMZ</named-content>-Zeph0011), Thailand, Loei Province, Mueang Loei District, Phu Pha Lom Forest Park, 383 m a.s.l., <named-content xmlns:xlink="http://www.w3.org/1999/xlink" content-type="dwc:verbatimCoordinates" xlink:type="simple"><named-content content-type="geo-json" specific-use="{&#34;type&#34;:&#34;Point&#34;,&#34;coordinates&#34;:[101.868333,17.554444]}" id="NCID0EJ6BI" xlink:type="simple">17°33'16"N, 101°52'06"E</named-content></named-content>, 10/07/2014, leg. R. Srisonchai and C. Sutcharit.</p><p><bold><italic>Paratypes</italic>.</bold> 5 ♂, 2 ♀ (<named-content xmlns:xlink="http://www.w3.org/1999/xlink" content-type="dwc:institutional_code" xlink:title="Museum of Zoology, Chulalongkorn University" xlink:href="http://grbio.org/institution/chulalongkorn-university-museum-natural-history" xlink:type="simple">CUMZ</named-content>-Zeph0012), same data as holotype. 1 ♂, 2 ♀ (<named-content xmlns:xlink="http://www.w3.org/1999/xlink" content-type="dwc:institutional_code" xlink:title="Museum of Zoology, Chulalongkorn University" xlink:href="http://grbio.org/institution/chulalongkorn-university-museum-natural-history" xlink:type="simple">CUMZ</named-content>-Zeph0012), same data as holotype, 01/08/2020 and 25/09/2021, leg. P. Pimvichai, P. Prasankok and S. Saratan. 1 ♂, 2 ♀ (<named-content xmlns:xlink="http://www.w3.org/1999/xlink" content-type="dwc:institutional_code" xlink:title="Museum of Zoology, Chulalongkorn University" xlink:href="http://grbio.org/institution/chulalongkorn-university-museum-natural-history" xlink:type="simple">CUMZ</named-content>-Zeph0012), same District, Wat Phu Pha Lom, 265 m a.s.l., <named-content xmlns:xlink="http://www.w3.org/1999/xlink" content-type="dwc:verbatimCoordinates" xlink:type="simple"><named-content content-type="geo-json" specific-use="{&#34;type&#34;:&#34;Point&#34;,&#34;coordinates&#34;:[101.867778,17.554444]}" id="NCID0EEACI" xlink:type="simple">17°33'16"N, 101°52'04"E</named-content></named-content>, 14/05/2008, leg. C. Sutcharit.</p></tp:treatment-sec><tp:treatment-sec sec-type="etymology" id="SECID0EJACI"><title>Etymology.</title><p>The specific name is a Latin adjective, meaning ‘turquoise, greenish-blue mineral,’ and refers to the general body color of living specimens.</p></tp:treatment-sec><tp:treatment-sec sec-type="diagnosis" id="SECID0EOACI"><title>Diagnosis.</title><p>Coxal process on leg 2 sharply projecting, tarsi of legs 4–21 with 4/5/6/7/8 ventral spines. Similar in these respects to <italic><tp:taxon-name><tp:taxon-name-part taxon-name-part-type="genus" reg="Sphaerobelum">S.</tp:taxon-name-part><tp:taxon-name-part taxon-name-part-type="species" reg="lachneeis">lachneeis</tp:taxon-name-part></tp:taxon-name></italic>, <italic><tp:taxon-name><tp:taxon-name-part taxon-name-part-type="genus" reg="Sphaerobelum">S.</tp:taxon-name-part><tp:taxon-name-part taxon-name-part-type="species" reg="schwendingeri">schwendingeri</tp:taxon-name-part></tp:taxon-name></italic> and <italic><tp:taxon-name><tp:taxon-name-part taxon-name-part-type="genus" reg="Sphaerobelum">S.</tp:taxon-name-part><tp:taxon-name-part taxon-name-part-type="species" reg="laoticum">laoticum</tp:taxon-name-part></tp:taxon-name></italic>, but <italic><tp:taxon-name><tp:taxon-name-part taxon-name-part-type="genus" reg="Sphaerobelum">S.</tp:taxon-name-part><tp:taxon-name-part taxon-name-part-type="species" reg="turcosa">turcosa</tp:taxon-name-part></tp:taxon-name></italic> sp. nov. differs from them by the combination of several characters, viz. body yellow contrasting to dominant greenish-blue color (vs. dark green/black); mesal margin of femur with teeth (vs. without teeth); vulva board and large, covering mesal 2/3 of coxa (vs. narrower, covering mesal 1/3 or half of coxa); anterior telopod consisting of 4 conspicuous telopoditomeres (vs. 3 telopoditomeres); immovable fingers of posterior telopod slender (vs. strongly humped and swollen).</p></tp:treatment-sec><tp:treatment-sec sec-type="description" id="SECID0EACCI"><title>Description of the new species.</title><p><bold><italic>Measurements</italic></bold>: Male Holotype. Body length ca 18.5 mm. Width, of thoracic shield = 9.5 mm, of tergite 8 = 10.3 mm (= broadest). Height, of thoracic shield = 5.1 mm, of tergite 7 = 5.3 mm (= highest). Male: body length = 15.2–18.4 mm. Width, of thoracic shield = 7.9–9.0 mm, of tergite 8 = 8.7–9.4 mm. Height, of thoracic shield = 4.8–5.6 mm, of tergite 7, 5.2–6.2 mm. Female: body length = 20.6–24.5 mm. Width, of thoracic shield = 6.3–10.6 mm, of tergite 8 = 7.2–11.6 mm. Height, of thoracic shield = 5.4–6.0 mm, of tergite 7, 5.7–6.7 mm.</p><p><bold><italic>Coloration</italic></bold>: Live animals yellow with contrasting greenish-blue anterior margins of tergites and darker blue dorsal axial stripe (Fig. <xref ref-type="fig" rid="F2">2A–D</xref>), thoracic shield with a large, paramedian, greenish-blue band at middle (Fig. <xref ref-type="fig" rid="F2">2A–C</xref>), anal shield with a large, greenish-blue diamond at axial line (Fig. <xref ref-type="fig" rid="F2">2B, C</xref>), head, collum and groove of thoracic blackish to dark blue (Fig. <xref ref-type="fig" rid="F2">2A</xref>), legs, antennae, paratergite depressions and venter light brown to brown, venter brown to yellow brownish; coloration in alcohol, after more than 10 years of preservation, faded to light yellow with contrasting greenish-blue anterior margins of tergites, head, collum and groove of thoracic dark blue to blue, legs, antennae, paratergite depressions and venter brown to yellowish.</p><fig id="F2" position="float" orientation="portrait"><object-id xmlns:xlink="http://www.w3.org/1999/xlink" content-type="doi" xlink:type="simple">10.3897/zookeys.1181.109076.figure2</object-id><object-id xmlns:xlink="http://www.w3.org/1999/xlink" content-type="arpha" xlink:type="simple">644CA7E8-EFA8-56C7-84AF-9C339245D9BD</object-id><label>Figure 2.</label><caption><p>Habitus, live coloration. <italic><tp:taxon-name><tp:taxon-name-part taxon-name-part-type="genus" reg="Sphaerobelum">Sphaerobelum</tp:taxon-name-part><tp:taxon-name-part taxon-name-part-type="species" reg="turcosa">turcosa</tp:taxon-name-part></tp:taxon-name></italic> sp. nov., ♀ paratype <bold>A, E</bold> sublateral views <bold>B–D</bold> enrolled, sublateral, lateral, dorsal views, respectively. Scale bars: 5 mm.</p></caption><graphic xmlns:xlink="http://www.w3.org/1999/xlink" xlink:href="zookeys-1181-041_article-109076__-g002.jpg" position="float" orientation="portrait" xlink:type="simple" id="oo_914112.jpg"><uri content-type="original_file" xlink:type="simple">https://binary.pensoft.net/fig/914112</uri></graphic></fig><p><bold><italic>Head</italic></bold>: trapezoid, anterior part of the head with many long setae, posterior part densely dimpled; anterior margin of labrum with a single tooth. Eyes with 37–63 ocelli (male) or 55–67 (female). Aberrant ocellus located inside antennal groove.</p><p><bold><italic>Antennae</italic></bold>: short, with rounded joints, extending posteriorly to leg-pair 3. Lengths of antennomeres: 2&lt;3=4&lt;1&lt;5&lt;6. All antennomeres densely pubescent, sensilla basiconica surrounding apical disc. Last antennomere thickened, apically widened and well rounded (Fig. <xref ref-type="fig" rid="F2">2A</xref>). Apical disc with 22–42 apical cones (male) or 21–29 (female). No sclerotized crest/ridge between antenna socket and eye field. Tömösváry organ located between eye field and antenna socket, next to, but separated from eye field.</p><p><bold><italic>Gnathochilarium</italic></bold>: Structure typical of the <tp:taxon-name><tp:taxon-name-part taxon-name-part-type="order">Sphaerotheriida</tp:taxon-name-part></tp:taxon-name>. Palpi with sensory cones arranged in clusters.</p><p><bold><italic>Mandibles</italic></bold>: not dissected.</p><p><bold><italic>Collum</italic></bold>: with glabrous surface, except for anterior and posterior margin with a few isolated and long setae.</p><p><bold><italic>Stigmatic plates</italic></bold>: first stigmatic plate rounded, apex well-rounded, slightly curved towards coxa (Fig. <xref ref-type="fig" rid="F3">3A</xref>).</p><fig id="F3" position="float" orientation="portrait"><object-id xmlns:xlink="http://www.w3.org/1999/xlink" content-type="doi" xlink:type="simple">10.3897/zookeys.1181.109076.figure3</object-id><object-id xmlns:xlink="http://www.w3.org/1999/xlink" content-type="arpha" xlink:type="simple">EABEC667-D114-5307-9201-C9209CDA5FC1</object-id><label>Figure 3.</label><caption><p><italic><tp:taxon-name><tp:taxon-name-part taxon-name-part-type="genus" reg="Sphaerobelum">Sphaerobelum</tp:taxon-name-part><tp:taxon-name-part taxon-name-part-type="species" reg="turcosa">turcosa</tp:taxon-name-part></tp:taxon-name></italic> sp. nov. <bold>A–C</bold> ♂ holotype <bold>D, E</bold> ♀ paratype <bold>A</bold> first left coxa with stigmatic plate <bold>B</bold> coxa of second leg with gonopore <bold>C</bold> ninth right leg <bold>D</bold> coxa and prefemur of second leg with vulva <bold>E</bold> subanal plate. Scale bars: 0.5 mm.</p></caption><graphic xmlns:xlink="http://www.w3.org/1999/xlink" xlink:href="zookeys-1181-041_article-109076__-g003.jpg" position="float" orientation="portrait" xlink:type="simple" id="oo_914113.jpg"><uri content-type="original_file" xlink:type="simple">https://binary.pensoft.net/fig/914113</uri></graphic></fig><p><bold><italic>Laterotergites</italic></bold>: laterotergite 1 strongly projecting into a sharp tip. Laterotergite 2 with a broad, stout projection and a deep notch at lateral margin, like following laterotergites.</p><p><bold><italic>Following tergites</italic></bold>: surface glabrous, shining, except the groove of paratergite with tiny setae. Tips of paratergites of midbody tergites projecting posteriorly.</p><p><bold><italic>Thoracic shield</italic></bold>: surface glabrous as in tergites. Shallow grooves with few setae, surface glabrous, no keels.</p><p><bold><italic>Endotergum</italic></bold>: Posterior margin (<abbrev xmlns:xlink="http://www.w3.org/1999/xlink" xlink:title="posterior margin" id="ABBRID0EKICI" xlink:type="simple">pm</abbrev>) flat, regular (Fig. <xref ref-type="fig" rid="F5">5A</xref>). Outer area (<abbrev xmlns:xlink="http://www.w3.org/1999/xlink" xlink:title="outer area" id="ABBRID0ESICI" xlink:type="simple">oa</abbrev>) without setae. Middle area (<abbrev xmlns:xlink="http://www.w3.org/1999/xlink" xlink:title="middle area" id="ABBRID0EWICI" xlink:type="simple">ma</abbrev>) with a single row, conspicuous, elliptical cuticular impressions (<abbrev xmlns:xlink="http://www.w3.org/1999/xlink" xlink:title="cuticular impression" id="ABBRID0E1ICI" xlink:type="simple">cp</abbrev>); distance between impressions as long as individual diameter (Fig. <xref ref-type="fig" rid="F5">5B</xref>). Bristles arranged in two rows, tip of the longest bristles not extended beyond posterior margin or not reaching to posterior margin (Fig. <xref ref-type="fig" rid="F5">5A</xref>). Inner area (<abbrev xmlns:xlink="http://www.w3.org/1999/xlink" xlink:title="inner area" id="ABBRID0EGJCI" xlink:type="simple">ia</abbrev>) without tubercles or setae, but with small pits (Fig. <xref ref-type="fig" rid="F5">5D</xref>).</p><p><bold><italic>Anal shield</italic></bold>: slightly sexually dimorphic, in female large and well-rounded (Fig. <xref ref-type="fig" rid="F2">2B</xref>), in male slightly more rectangular, in both sexes glabrous. Surface similar to that of tergites. Underside with a single, very short, black locking carina, six times shorter than width of last laterotergite.</p><p><bold><italic>Legs</italic></bold>: leg-pair 1 with 1 or 2 ventral spines, leg-pair 2 with 3 or 4, leg-pair 3 with 5 or 6. First two leg-pairs without an apical spine. Leg pairs 4–21 with 6 or 7 ventral spines and one apical spine. In leg 9, femur 1.6 times, tarsus 3.5 times longer than wide (Fig. <xref ref-type="fig" rid="F3">3C</xref>). Femur extended mesally into a dentate margin featuring 10–14 teeth. All podomeres densely setose. Coxa with a large and marginally toothed process. Coxal process absent at first leg and sharply projecting at second (Fig. <xref ref-type="fig" rid="F3">3B</xref>). Prefemur at apical margin with a projection laterally and mesally. Lateral projection triangular and sharply edged, juxtaposed to coxal process (Fig. <xref ref-type="fig" rid="F3">3C</xref>).</p><p><bold><italic>Female sexual characters</italic></bold>: vulva large, covering 2/3 of coxa, located at mesal margin, extending mesally to anterior third of prefemur (Fig. <xref ref-type="fig" rid="F3">3E</xref>). Operculum rounded, mesal margin projecting into a well-rounded lobe 1/2 as high as remaining operculum. Subanal plate: large and wide, divided by a suture into two halves. Densely setose (Fig. <xref ref-type="fig" rid="F3">3D</xref>).</p><p><bold><italic>Male sexual characters</italic></bold>: gonopore large, covered with a single, undivided, triangular, sclerotized plate (Fig. <xref ref-type="fig" rid="F3">3B</xref>).</p><p><bold><italic>Anterior telopods</italic></bold> (Fig. <xref ref-type="fig" rid="F4">4A–C</xref>): First podomere rectangular, slightly wider than long. Telopoditomere 2 large, as long as telopoditomere 3. Immovable finger (process of telopoditomere 2) wide, located posteriorly, but partly visible laterally in anterior view, projecting to half of movable finger (telopoditomeres 3 and 4), slightly curved, apically with a rounded tip. Telopoditomeres 3 and 4 divided by a short and weak suture, this suture being almost visible in lateral view (Fig. <xref ref-type="fig" rid="F4">4A–C</xref>). Telopoditomere 3 large, cylindrical, slender, 1.2 times longer than wide, 2 times longer than telopoditomere 4 (Fig. <xref ref-type="fig" rid="F4">4A, C</xref>). Telopoditomere 4 short, well-rounded, posterior face with two small, sclerotized spot and triangular spines (Fig. <xref ref-type="fig" rid="F4">4B</xref>). All podomeres covered with long setae.</p><fig id="F4" position="float" orientation="portrait"><object-id xmlns:xlink="http://www.w3.org/1999/xlink" content-type="doi" xlink:type="simple">10.3897/zookeys.1181.109076.figure4</object-id><object-id xmlns:xlink="http://www.w3.org/1999/xlink" content-type="arpha" xlink:type="simple">FC2A6350-E394-53EF-864F-ACBCD60818A1</object-id><label>Figure 4.</label><caption><p><italic><tp:taxon-name><tp:taxon-name-part taxon-name-part-type="genus" reg="Sphaerobelum">Sphaerobelum</tp:taxon-name-part><tp:taxon-name-part taxon-name-part-type="species" reg="turcosa">turcosa</tp:taxon-name-part></tp:taxon-name></italic> sp. nov. <bold>A–C</bold> ♂ holotype <bold>D–F</bold> ♂ paratype <bold>A–C</bold> left anterior telopods, anterior, posterior and lateral views, respectively <bold>D, E</bold> left posterior telopod, posterior, subventral views <bold>F</bold> posterior telopods, anterior view. Scale bars: 0.5 mm.</p></caption><graphic xmlns:xlink="http://www.w3.org/1999/xlink" xlink:href="zookeys-1181-041_article-109076__-g004.jpg" position="float" orientation="portrait" xlink:type="simple" id="oo_914114.jpg"><uri content-type="original_file" xlink:type="simple">https://binary.pensoft.net/fig/914114</uri></graphic></fig><fig id="F5" position="float" orientation="portrait"><object-id xmlns:xlink="http://www.w3.org/1999/xlink" content-type="doi" xlink:type="simple">10.3897/zookeys.1181.109076.figure5</object-id><object-id xmlns:xlink="http://www.w3.org/1999/xlink" content-type="arpha" xlink:type="simple">F037D061-2BF5-5B48-B0E4-A2685DA2ABA1</object-id><label>Figure 5.</label><caption><p><italic><tp:taxon-name><tp:taxon-name-part taxon-name-part-type="genus" reg="Sphaerobelum">Sphaerobelum</tp:taxon-name-part><tp:taxon-name-part taxon-name-part-type="species" reg="turcosa">turcosa</tp:taxon-name-part></tp:taxon-name></italic> sp. nov. ♂ paratype, SEM micrographs of the endoterga on the midbody segment. <bold>A</bold> all areas of endotergum, posterior margin (<abbrev xmlns:xlink="http://www.w3.org/1999/xlink" xlink:title="posterior margin" id="ABBRID0EUNCI" xlink:type="simple">pm</abbrev>), outer area (<abbrev xmlns:xlink="http://www.w3.org/1999/xlink" xlink:title="outer area" id="ABBRID0EYNCI" xlink:type="simple">oa</abbrev>), middle area (<abbrev xmlns:xlink="http://www.w3.org/1999/xlink" xlink:title="middle area" id="ABBRID0E3NCI" xlink:type="simple">ma</abbrev>), cuticular impressions (<abbrev xmlns:xlink="http://www.w3.org/1999/xlink" xlink:title="cuticular impression" id="ABBRID0EAOCI" xlink:type="simple">cp</abbrev>) and inner area (<abbrev xmlns:xlink="http://www.w3.org/1999/xlink" xlink:title="inner area" id="ABBRID0EEOCI" xlink:type="simple">ia</abbrev>) <bold>B</bold> middle area and cuticular impressions <bold>C</bold> bristles <bold>D</bold> inner area.</p></caption><graphic xmlns:xlink="http://www.w3.org/1999/xlink" xlink:href="zookeys-1181-041_article-109076__-g005.jpg" position="float" orientation="portrait" xlink:type="simple" id="oo_914115.jpg"><uri content-type="original_file" xlink:type="simple">https://binary.pensoft.net/fig/914115</uri></graphic></fig><p><bold><italic>Posterior telopods</italic></bold> (Fig. <xref ref-type="fig" rid="F4">4D–F</xref>): inner horns with sharp-edged tips, slightly curved caudad. Telopodite consisting of four podomeres. First telopoditomere rectangular, slightly longer than wide. Immovable finger (process of telopoditomere 2) as long as movable finger, consisting of telopoditomeres 3 and 4. Immovable finger wide, 2.5 times longer than wide, with a characteristic, distally swollen, clearly rounded apically, apex only slightly wider than base; tip strongly curved when seen in dorsolateral view. Immovable finger in anterior view with a small spine, at middle with sclerotized spot. Telopoditomere 3 long and slender, 2.5 times longer than wide, with a membranous lobe at a excavate inner margin. Telopoditomere 4 very short and slender, only 4.5 times shorter than telopoditomere 3, 1.5 times longer than wide, slightly tapering apically. Telopoditomere 4 with one small, weak spine at margin towards immovable finger. Telopoditomere 1 and 2 at both sides covered by setae. Telopoditomere 3 only basally in anterior view with setae, remaining part, as well as telopoditomere 4 glabrous.</p></tp:treatment-sec><tp:treatment-sec sec-type="distribution" id="SECID0E5OCI"><title>Distribution and habitat.</title><p>Currently known only from the type locality. All specimens were crawling openly on the bottom of several holes in humid rocks (Fig. <xref ref-type="fig" rid="F6">6</xref>). The stark bright color invited collectors to pick them up.</p><fig id="F6" position="float" orientation="portrait"><object-id xmlns:xlink="http://www.w3.org/1999/xlink" content-type="doi" xlink:type="simple">10.3897/zookeys.1181.109076.figure6</object-id><object-id xmlns:xlink="http://www.w3.org/1999/xlink" content-type="arpha" xlink:type="simple">6937F6A4-6EB2-5BAF-BEA2-304CF5A8BA8D</object-id><label>Figure 6.</label><caption><p>Distribution and type locality of <italic><tp:taxon-name><tp:taxon-name-part taxon-name-part-type="genus" reg="Sphaerobelum">Sphaerobelum</tp:taxon-name-part><tp:taxon-name-part taxon-name-part-type="species" reg="turcosa">turcosa</tp:taxon-name-part></tp:taxon-name></italic> sp. nov. <bold>A</bold> distribution map of <italic><tp:taxon-name><tp:taxon-name-part taxon-name-part-type="genus" reg="Sphaerobelum">Sphaerobelum</tp:taxon-name-part></tp:taxon-name></italic> species in Thailand <bold>B, C</bold> limestone habitat at the type locality.</p></caption><graphic xmlns:xlink="http://www.w3.org/1999/xlink" xlink:href="zookeys-1181-041_article-109076__-g006.jpg" position="float" orientation="portrait" xlink:type="simple" id="oo_914116.jpg"><uri content-type="original_file" xlink:type="simple">https://binary.pensoft.net/fig/914116</uri></graphic></fig></tp:treatment-sec></tp:taxon-treatment>
